# Supplementary material for: Variations in SARS-CoV-2 Spike Protein Cell Epitopes and Glycosylation Profiles During Global Transmission Course of COVID-19
Source: Front Immunol. 2020 Sep 4;11:565278. doi: 10.3389/fimmu.2020.565278 (PMC7509417; doi:10.3389/fimmu.2020.565278)
Supplement: Supplementary file 1 [file Table_1.XLSX]

## Sheet: Sheet1
Table S1. All sequences corresponding to each high-frequency amino acid variation of SARS-CoV-2 spike protein.
Note: Each sequence is named as the GISAID label.
Variation	Number	Sequences
L5F	44	France/ARA11939/2020|EPI_ISL_419169|2020-03-21 Portugal/PT0080/2020|EPI_ISL_421483|2020-03-18 Italy/INMI7/2020|EPI_ISL_419255|2020-03-23 Belgium/DBOM-030566/2020|EPI_ISL_420322|2020-03-05 Taiwan/NTU12/2020|EPI_ISL_422414|2020-03-16 USA/NY-NYUMC126/2020|EPI_ISL_424933|2020-04-01 Netherlands/NA_290/2020|EPI_ISL_422599|2020-03-31 Belgium/ULG-10003/2020|EPI_ISL_421183|2020-03-30 Belgium/ULG-10011/202…
T29I	9	Netherlands/NA_164/2020|EPI_ISL_422699|2020-03-21 Netherlands/NA_163/2020|EPI_ISL_422698|2020-03-21 USA/AZ-TG271870/2020|EPI_ISL_426541|2020-03-24 USA/AZ-TG271872/2020|EPI_ISL_426485|2020-03-24 Australia/VIC258/2020|EPI_ISL_419951|2020-03-21 USA/WI-28/2020|EPI_ISL_421286|2020-03-25 USA/WI-245/2020|EPI_ISL_428341|2020-03-28 USA/WA-UW301/2020|EPI_ISL_418869|2020-03-16 Australia/VIC540/2020|EPI_ISL_…
H49Y	26	USA/UT-00500/2020|EPI_ISL_430050|2020-03-31 USA/CA5/2020|EPI_ISL_408010|2020-01-29 Shangrao/JX1215/2020|EPI_ISL_421257|2020-02-02 Shangrao/JX1974/2020|EPI_ISL_421258|2020-02-08 Jiangsu/JS02/2020|EPI_ISL_411952|2020-01-24 Shanghai/SH0008/2020|EPI_ISL_416321|2020-01-28 Guangdong/20SF174/2020|EPI_ISL_406531|2020-01-22 Guangzhou/GZMU0035/2020|EPI_ISL_429088|2020-02-01 Guangzhou/GZMU0033/2020|EPI_ISL_…
Q239K	9	Denmark/ALAB-SSI221/2020|EPI_ISL_429410|2020-03-10 Italy/TE5512/2020|EPI_ISL_420566|2020-03-19 Netherlands/ZuidHolland_26/2020|EPI_ISL_415530|2020-03-09 Netherlands/NoordBrabant_55/2020|EPI_ISL_415511|2020-03-09 Netherlands/Utrecht_15/2020|EPI_ISL_414554|2020-03-08 Netherlands/NA_12/2020|EPI_ISL_415468|2020-03-10 Netherlands/NA_8/2020|EPI_ISL_415497|2020-03-09 Scotland/CVR38/2020|EPI_ISL_425767|2…
V367F	10	Netherlands/Utrecht_20/2020|EPI_ISL_422897|2020-03-11 Netherlands/NoordBrabant_71/2020|EPI_ISL_422867|2020-03-11 Netherlands/NoordBrabant_70/2020|EPI_ISL_422866|2020-03-11 France/IDF0372-isl/2020|EPI_ISL_410720|2020-01-23 France/IDF0373/2020|EPI_ISL_406597|2020-01-23 France/IDF0372/2020|EPI_ISL_406596|2020-01-23 France/IDF0386-islP3/2020|EPI_ISL_411220|2020-01-28 France/IDF0386-islP1/2020|EPI_ISL…
G476S	8	USA/WA-UW292/2020|EPI_ISL_418077|2020-03-15 Belgium/HCM-0324151/2020|EPI_ISL_420408|2020-03-24 USA/WA-S28/2020|EPI_ISL_417081|2020-03-02 USA/WA-S32/2020|EPI_ISL_417085|2020-03-02 USA/WA-UW270/2020|EPI_ISL_418055|2020-03-14 USA/WA-UW204/2020|EPI_ISL_417353|2020-03-13 USA/WA-UW231/2020|EPI_ISL_417380|2020-03-14 USA/WA-UW91/2020|EPI_ISL_416447|2020-03-10
V483A	25	USA/WA-UW286/2020|EPI_ISL_418071|2020-03-15 USA/WA-UW244/2020|EPI_ISL_418029|2020-03-16 USA/UN-UW-1403/2020|EPI_ISL_422982|2020-03-16 USA/WA-UW338/2020|EPI_ISL_418905|2020-03-16 USA/WA-UW332/2020|EPI_ISL_418899|2020-03-16 USA/WA-UW323/2020|EPI_ISL_418890|2020-03-16 USA/WA-S19/2020|EPI_ISL_417072|2020-03-02 USA/WA-S20/2020|EPI_ISL_417073|2020-03-02 USA/WA-S23/2020|EPI_ISL_417076|2020-03-02 USA/WA-…
A706V	8	Taiwan_107_2020_EPI_ISL_420085_2020-03-20Belgium/ULG-10001/2020|EPI_ISL_421182|2020-03-30 Belgium/ULG-9572/2020|EPI_ISL_418646|2020-03-21 Belgium/ULG-8541/2020|EPI_ISL_418636|2020-03-19 USA/NY-NYUMC313/2020|EPI_ISL_430340|2020-03-30 Belgium/ULG-6939/2020|EPI_ISL_417020|2020-03-15 Belgium/ULG-10078/2020|EPI_ISL_424637|2020-04-03 Belgium/ULG-10016/2020|EPI_ISL_421194|2020-03-30
A831V	26	Netherlands/ZuidHolland_58/2020|EPI_ISL_422926|2020-03-23 Iceland/303/2020|EPI_ISL_417632|2020-03-18 Iceland/238/2020|EPI_ISL_417566|2020-03-17 Iceland/153/2020|EPI_ISL_417802|2020-03-13 Iceland/97/2020|EPI_ISL_417876|2020-03-10 Iceland/62/2020|EPI_ISL_417757|2020-03-06 Iceland/129/2020|EPI_ISL_417714|2020-03-12 Iceland/144/2020|EPI_ISL_417795|2020-03-13 Iceland/126/2020|EPI_ISL_417785|2020-03-12…
A831V	26	/Netherlands/ZuidHolland_58/2020|EPI_ISL_422926|2020-03-23 /Iceland/303/2020|EPI_ISL_417632|2020-03-18 /Iceland/238/2020|EPI_ISL_417566|2020-03-17 /Iceland/153/2020|EPI_ISL_417802|2020-03-13 /Iceland/97/2020|EPI_ISL_417876|2020-03-10 /Iceland/62/2020|EPI_ISL_417757|2020-03-06 /Iceland/129/2020|EPI_ISL_417714|2020-03-12 /Iceland/144/2020|EPI_ISL_417795|2020-03-13 /Iceland/126/2020|EPI_ISL_417785|2…
D839Y	19	/Estonia/ChVir1985/2020|EPI_ISL_420067|2020-03 /Netherlands/NA_165/2020|EPI_ISL_422700|2020-03-21 /Netherlands/NA_173/2020|EPI_ISL_422708|2020-03-22 /Netherlands/ZuidHolland_45/2020|EPI_ISL_422917|2020-03-19 /Netherlands/ZuidHolland_44/2020|EPI_ISL_422916|2020-03-19 /Netherlands/ZuidHolland_52/2020|EPI_ISL_422920|2020-03-19 /Portugal/PT0018/2020|EPI_ISL_418003|2020-03-10 /England/20110000706/2020…
A879S	11	/England/SHEF-C0716/2020|EPI_ISL_420223|2020-03-26 /Denmark/ALAB-SSI463/2020|EPI_ISL_429544|2020-03-25 /Finland/13M58/2020|EPI_ISL_418392|2020-03-13 /Finland/13M60/2020|EPI_ISL_418393|2020-03-13 /Finland/13M64/2020|EPI_ISL_418394|2020-03-13 /Finland/13M65/2020|EPI_ISL_418395|2020-03-13 /Finland/14M26/2020|EPI_ISL_418406|2020-03-14 /Finland/14M12/2020|EPI_ISL_418401|2020-03-14 /Finland/14M16/2020|…
D936Y	28	/England/SHEF-C03E5/2020|EPI_ISL_420221|2020-03-29 /Netherlands/NA_161/2020|EPI_ISL_422696|2020-03-21 /Netherlands/NA_243/2020|EPI_ISL_422777|2020-03-29 /USA/WA-UW291/2020|EPI_ISL_418076|2020-03-15 /Wales/PHWC-2458F/2020|EPI_ISL_419428|2020-03-17 /Wales/PHWC-25560/2020|EPI_ISL_421005|2020-03-23 /England/20144074504/2020|EPI_ISL_423563|2020-03-31 /Netherlands/NA_107/2020|EPI_ISL_422656|2020-03-18 …
S943P	22	/Belgium/RA-030445/2020|EPI_ISL_420443|2020-03-04 /Belgium/FAE-030948/2020|EPI_ISL_420445|2020-03-09 /Belgium/JLJ-0320101/2020|EPI_ISL_420357|2020-03-20 /Belgium/GE-0317105/2020|EPI_ISL_420361|2020-03-17 /Belgium/DA-0319106/2020|EPI_ISL_420362|2020-03-18 /Belgium/VL-0318104/2020|EPI_ISL_420360|2020-03-18 /Belgium/VNP-0320107/2020|EPI_ISL_420363|2020-03-20 /Belgium/PA-030680/2020|EPI_ISL_420336|20…
A1078S	10	/Belgium/ULG-10006/2020|EPI_ISL_421185|2020-03-30 /Belgium/ULG-10043/2020|EPI_ISL_421210|2020-03-31 /USA/UT-00021/2020|EPI_ISL_418963|2020-03-14 /USA/UT-00022/2020|EPI_ISL_418964|2020-03-14 /Luxembourg/LNS0078676/2020|EPI_ISL_428949|2020-04-03 /Luxembourg/LNS3702558/2020|EPI_ISL_428945|2020-04-03 /Belgium/UGent-22/2020|EPI_ISL_425062|2020-03-24 /Luxembourg/LNS1658150/2020|EPI_ISL_429742|2020-04-1…
G1124V	17	/Australia/VIC399/2020|EPI_ISL_426702|2020-03-24 /Australia/VIC506/2020|EPI_ISL_426777|2020-03-23 /Australia/VIC520/2020|EPI_ISL_426789|2020-03-23 /Australia/VIC516/2020|EPI_ISL_426786|2020-03-23 /Australia/VIC395/2020|EPI_ISL_426698|2020-03-24 /Australia/VIC375/2020|EPI_ISL_426682|2020-03-22 /Australia/VIC567/2020|EPI_ISL_426827|2020-03-25 /Australia/VIC509/2020|EPI_ISL_426779|2020-03-22 /Austra…
P1263L	36	/England/SHEF-C0734/2020|EPI_ISL_420242|2020-03-26 /Australia/WA11/202|EPI_ISL_420456|2020-02-22 /England/201360298/2020|EPI_ISL_421777|2020-03-25 /England/20124020802/2020|EPI_ISL_418702|2020-03-16 /Iceland/261/2020|EPI_ISL_417589|2020-03-17 /Australia/WA01/2020|EPI_ISL_420531|2020-03-14 /Australia/WA06/2020|EPI_ISL_420534|2020-03-04 /Australia/WA02/2020|EPI_ISL_420532|2020-03-13 /England/201040…
