# Supplementary material for: Variations in SARS-CoV-2 Spike Protein Cell Epitopes and Glycosylation Profiles During Global Transmission Course of COVID-19
Source: Front Immunol. 2020 Sep 4;11:565278. doi: 10.3389/fimmu.2020.565278 (PMC7509417; doi:10.3389/fimmu.2020.565278)
Supplement: Supplementary file 2 [file Table_2.XLSX]

## Sheet: Linear B cell epitope
Table S2. Detailed information of B and T cell epitopes on SARS-CoV-2 spike protein we predicted
(1) Linear B cell epitopes
No.	Start	End	Peptide	Length	Variation	Start	End	Peptide
1	21	31	RTQLPPAYTNS	11	T29I	21	27	RTQLPPA
2	37	38	YY	2
3	71	81	SGTNGTKRFDN	11
4	84	85	LP	2
5	91	91	Y	1
6	95	95	T	1
7	97	98	KS	2
8	110	113	LDSK	4
9	150	152	KSW	3
10	181	186	GKQGNF	6
11	218	219	QG	2
12	221	221	S	1
13	249	261	LTPGDSSSGWTAG	13
14	282	287	NGTITD	6
15	296	298	LSE	3
16	312	313	IY	2
17	318	324	FRVQPTE	7
18	382	385	VSPT	4
19	407	420	VRQIAPGQTGKIAD	14
20	423	428	YKLPDD	6
21	439	447	NNLDSKVGG	9
22	461	463	LKP	3
23	466	467	RD	2
24	469	469	S	1
25 26	473	485	YQAGSTPCNGAEG	13	G476S	473	483	YQASSTPCNGV
					V483A	473	485	YQAGSTPCNGAEG
27	495	506	YGFQPTNGVGYQ	12
28	523	532	TVCGPKKSTN	10
29	546	546	L	1
30	551	554	VLTE	4
31	567	580	RDIADTTDAVRDPQ	14
32	597	606	VITPGTNTSN	10
33	617	617	C	1
34	628	631	QLTP	4
35	634	638	RVYST	5
36	640	643	SNVF	4
37	656	659	VNNS	4
38	661	661	E	1
39	675	687	QTQTNSPRRARSV	13	Q675H	675	687	HTQTNSPRRARSV
40	700	700	G	1
41	702	702	E	1
42	704	707	SVAY	4	A706V	704	707	SVVY
43	712	713	IA	2
44	733	734	KT	2
45	746	748	STE	3
46	772	780	VEQDKNTQE	9
47	788	797	IYKTPPIKDF	10
48	805	816	ILPDPSKPSKRS	12
49	883	883	T	1
50	885	885	G	1
51	887	889	TFG	3
52	936	941	DSLSST	6	D936Y	939	939	S
53	943	943	S	1	S943P	936	945	DSLSSTAPAL
54	953	954	NQ	2
55	957	957	Q	1
56	1054	1058	QSAPH	5
57	1069	1077	PAQEKNFTT	9
58	1080	1082	AIC	3
59	1086	1090	KAHFP	5
60	1095	1095	F	1
61	1109	1109	F	1
62	1114	1116	IIT	3
63	1120	1122	TFV	3
64	1137	1148	VYDPLQPELDSF	12
65	1150	1150	E	1
66	1157	1167	KNHTSPDVDLG	11
67	1169	1169	I	1
68	1171	1171	G	1
69	1256	1265	FDEDDSEPVL	10	P1263L	1256	1261	FDEDDS

## Sheet: Discountuous B cell epitope
(2) Discontinuous B cell epitopes
No.	residue_ID	residue_name	Variation	Effect
1	41	LYS
2	42	VAL
3	43	PHE
4	70	VAL
5	71	SER
6	72	GLY
7	73	THR
8	74	ASN
9	75	GLY
10	76	THR
11	77	LYS
12	144	TYR
13	145	TYR
14	146	HIS
15	147	LYS
16	148	ASN
17	149	ASN
18	150	LYS
19	151	SER
20	152	TRP
21	153	MET
22	154	GLU
23	155	SER
24	180	GLU
25	181	GLY
26	182	LYS
27	183	GLN
28	184	GLY
29	185	ASN
30	186	PHE
31	198	ASP
32	199	GLY
33	209	PRO
34	211	ASN
35	212	LEU
36	214	ARG
37	219	GLY
38	232	GLY
39	250	THR
40	251	PRO
41	252	GLY
42	253	ASP
43	254	SER
44	255	SER
45	256	SER
46	281	GLU
47	282	ASN
48	405	ASP
49	406	GLU
50	408	ARG
51	409	GLN
52	412	PRO
53	413	GLY
54	414	GLN
55	415	THR
56	416	GLY
57	417	LYS
58	419	ALA
59	420	ASP
60	424	LYS
61	426	PRO
62	427	ASP
63	428	ASP
64	440	ASN
65	441	LEU
66	444	LYS
67	445	VAL
68	446	GLY
69	447	GLY
70	448	ASN
71	449	TYR
72	450	ASN
73	457	ARG
74	458	LYS
75	459	SER
76	460	ASN
77	461	LEU
78	463	PRO
79	464	PHE
80	465	GLU
81	466	ARG
82	467	ASP
83	471	GLU
84	476	GLY	G476S	Epitope disappear
85	477	SER
86	478	THR
87	479	PRO
88	498	GLN
89	499	PRO
90	500	THR
91	501	ASN
92	502	GLY
93	503	VAL
94	504	GLY
95	505	TYR
96	529	LYS
97	530	SER
98	531	THR
99	532	ASN
100	545	GLY
101	556	ASN
102	557	LYS
103	558	LYS
104	559	PHE
105	560	LEU
106	561	PRO
107	562	PHE
108	563	GLN
109	567	ARG
110	568	ASP
111	569	ILE
112	570	ALA
113	571	ASP
114	572	THR
115	580	GLN
116	581	THR
117	582	LEU
118	583	GLU
119	634	ARG
120	657	ASN
121	676	THR
122	677	GLN
123	678	THR
124	679	ASN
125	680	SER
126	681	PRO
127	682	ARG
128	683	ARG
129	701	ALA
130	702	GLU
131	703	ASN
132	704	SER
133	705	VAL
134	706	ALA	A706V	Epitope unchanged
135	707	TYR
136	708	SER
137	709	ASN
138	716	THR
139	787	GLN
140	792	PRO
141	793	PRO
142	794	ILE
143	795	LYS
144	796	ASP
145	803	SER
146	808	ASP
147	809	PRO
148	810	SER
149	811	LYS
150	812	PRO
151	813	SER
152	843	ASP
153	918	GLU
154	919	ASN
155	1071	GLN
156	1072	GLU
157	1073	LYS
158	1098	ASN
159	1099	GLY
160	1100	THR
161	1101	HIS
162	1112	PRO
163	1113	GLN
164	1114	ILE
165	1118	ASP
166	1123	SER
167	1136	THR
168	1139	ASP
169	1140	PRO
170	1141	LEU
171	1142	GLN
172	1143	PRO
173	1144	GLU
174	1145	LEU
175	1146	ASP

## Sheet: CTL epitope
(3) CTL cell epitopes
No.	Position	HLA-A2	Variation
1	2-10	FVFLVLLPL	L5F
2	28-36	YTNSFTRGV	T29I
3	62-70	VTWFHAIHV
4	109-217	TLDSKTQSL
5	133-141	FQFCNDPFL
6	202-210	IYSKHTPIN
7	241-249	LLALHRSYL
8	269-277	YLQPRTFLL
9	288-296	AVDCALDPL
10	394-400	NVYADSFVI
11	417-425	KIADYNYKL
12	505-513	YQPYRVVVL
13	509-517	RVVVLSFEL
14	512-520	VLSFELLHA
15	612-620	YQGVNCTEV
16	691-699	SIIAYTMSL
17	718-726	FTISVTTEI
18	721-729	SVTTEILPV
19	734-742	TSVDCTMYI
20	762-770	QLNRALTGI
21	786-794	KQIYKTPPI
22	821-829	LLFNKVTLA
23	857-865	GLTVLPPLL
24	869-878	MIAQYTSAL
25	882-890	ITSGWTFGA
26	915-923	VLYENQKLI
27	937-945	SLSSTASAL	S943P
28	958-966	ALNTLVKQL
29	964-972	KQLSSNFGA
30	976-984	VLNDILSRL
31	983-991	RLDKVEAEV
32	1000-1008	RLQSLQTYV
33	1028-1036	KMSECVLGQ
34	1060-1068	HLMSFPQSA
35	1062-1070	VVFLHVTYV
36	1114-1122	FLHVTYVPA
37	1192-1200	IITTDNTFV
38	1220-1228	NLNESLIDL
39	1224-1232	FIAGLIAIV
40	1226-1234	LIAIVMVTI
41	1236-1244	CMTSCCSCL
