# Supplementary material for: Variations in SARS-CoV-2 Spike Protein Cell Epitopes and Glycosylation Profiles During Global Transmission Course of COVID-19
Source: Front Immunol. 2020 Sep 4;11:565278. doi: 10.3389/fimmu.2020.565278 (PMC7509417; doi:10.3389/fimmu.2020.565278)
Supplement: Supplementary file 3 [file Table_3.XLSX]

## Sheet: seq_with_multiple_mut
Table S3. All sequences of variants on SARS-CoV-2 spike protein with multiple relatively high frequency variations
No.	Sequence ID in GISAID database	Country	Region (continent）	Date	Month	High frequency mutations	Number of high frequency mutations
1	hCoV-19/Australia/WA11/202|EPI_ISL_420456|2020-02-22	Australia	Oceania	2020-02-22	Feb	D614G,P1263L	2
2	hCoV-19/England/200990660/2020|EPI_ISL_414523|2020-02-27	England	Europe	2020-02-27	Feb	D614G,P1263L	2
3	hCoV-19/England/20100004806/2020|EPI_ISL_415134|2020-02-29	England	Europe	2020-02-29	Feb	D614G,P1263L	2
4	hCoV-19/England/20100121007/2020|EPI_ISL_415141|2020-02-29	England	Europe	2020-02-29	Feb	D614G,P1263L	2
5	hCoV-19/Belgium/BA-02291/2020|EPI_ISL_415159|2020-02-29	Belgium	Europe	2020-02-29	Feb	D614G,S943P	2
6	hCoV-19/Estonia/ChVir1985/2020|EPI_ISL_420067|2020-03	Estonia	Europe	2020-03-01	Mar	D614G,D839Y	2
7	hCoV-19/Iceland/14/2020|EPI_ISL_417736|2020-03-01	Iceland	Europe	2020-03-01	Mar	D614G,D839Y	2
8	hCoV-19/England/20102000506/2020|EPI_ISL_415147|2020-03-01	England	Europe	2020-03-01	Mar	D614G,D839Y	2
9	hCoV-19/Belgium/BC-03016/2020|EPI_ISL_415157|2020-03-01	Belgium	Europe	2020-03-01	Mar	D614G,S943P	2
10	hCoV-19/Belgium/BM-03012/2020|EPI_ISL_415154|2020-03-01	Belgium	Europe	2020-03-01	Mar	D614G,S943P	2
11	hCoV-19/England/20104009002/2020|EPI_ISL_417233|2020-03-02	England	Europe	2020-03-02	Mar	D614G,D839Y	2
12	hCoV-19/England/20104004902/2020|EPI_ISL_417226|2020-03-02	England	Europe	2020-03-02	Mar	D614G,P1263L	2
13	hCoV-19/Norway/1526/2020|EPI_ISL_417485|2020-03-02	Norway	Europe	2020-03-02	Mar	D614G,Q675H	2
14	hCoV-19/Belgium/MTR-03021/2020|EPI_ISL_416467|2020-03-02	Belgium	Europe	2020-03-02	Mar	D614G,S943P	2
15	hCoV-19/Belgium/MTR-03026/2020|EPI_ISL_416476|2020-03-02	Belgium	Europe	2020-03-02	Mar	D614G,S943P	2
16	hCoV-19/England/20104008802/2020|EPI_ISL_417231|2020-03-03	England	Europe	2020-03-03	Mar	D614G,P1263L	2
17	hCoV-19/England/20108003302/2020|EPI_ISL_417248|2020-03-03	England	Europe	2020-03-03	Mar	D614G,D839Y	2
18	hCoV-19/England/20106004803/2020|EPI_ISL_417240|2020-03-03	England	Europe	2020-03-03	Mar	D614G,P1263L	2
19	hCoV-19/England/20104008402/2020|EPI_ISL_417228|2020-03-03	England	Europe	2020-03-03	Mar	D614G,P1263L	2
20	hCoV-19/England/201040141/2020|EPI_ISL_414526|2020-03-03	England	Europe	2020-03-03	Mar	D614G,P1263L	2
21	hCoV-19/England/SHEF-BFCC0/2020|EPI_ISL_416731|2020-03-03	England	Europe	2020-03-03	Mar	D614G,P1263L	2
22	hCoV-19/Scotland/CVR77/2020|EPI_ISL_425807|2020-03-03	Scotland	Europe	2020-03-03	Mar	D614G,P1263L	2
23	hCoV-19/Denmark/SSI-101/2020|EPI_ISL_415646|2020-03-03	Denmark	Europe	2020-03-03	Mar	D614G,Q675H	2
24	hCoV-19/Belgium/SN-03031/2020|EPI_ISL_416469|2020-03-03	Belgium	Europe	2020-03-03	Mar	D614G,S943P	2
25	hCoV-19/Australia/WA06/2020|EPI_ISL_420534|2020-03-04	Australia	Oceania	2020-03-04	Mar	D614G,P1263L	2
26	hCoV-19/England/20108007002/2020|EPI_ISL_417255|2020-03-04	England	Europe	2020-03-04	Mar	D614G,P1263L	2
27	hCoV-19/Scotland/CVR72/2020|EPI_ISL_425803|2020-03-04	Scotland	Europe	2020-03-04	Mar	D614G,P1263L	2
28	hCoV-19/Belgium/RA-030445/2020|EPI_ISL_420443|2020-03-04	Belgium	Europe	2020-03-04	Mar	D614G,S943P	2
29	hCoV-19/Belgium/DBOM-030566/2020|EPI_ISL_420322|2020-03-05	Belgium	Europe	2020-03-05	Mar	L5F,D614G	2
30	hCoV-19/England/20110000706/2020|EPI_ISL_417302|2020-03-05	England	Europe	2020-03-05	Mar	D614G,D839Y	2
31	hCoV-19/Belgium/PAN-030681/2020|EPI_ISL_420337|2020-03-05	Belgium	Europe	2020-03-05	Mar	D614G,S943P	2
32	hCoV-19/Belgium/RJL-030588/2020|EPI_ISL_420344|2020-03-05	Belgium	Europe	2020-03-05	Mar	D614G,S943P	2
33	hCoV-19/Belgium/LY-030575/2020|EPI_ISL_420331|2020-03-05	Belgium	Europe	2020-03-05	Mar	D614G,S943P	2
34	hCoV-19/Finland/FIN-313/2020|EPI_ISL_414641|2020-03-05	Finland	Europe	2020-03-05	Mar	Q239K,D614G	2
35	hCoV-19/England/20110000606/2020|EPI_ISL_417301|2020-03-06	England	Europe	2020-03-06	Mar	D614G,D839Y	2
36	hCoV-19/Iceland/62/2020|EPI_ISL_417757|2020-03-06	Iceland	Europe	2020-03-06	Mar	D614G,A831V	2
37	hCoV-19/Belgium/PA-030680/2020|EPI_ISL_420336|2020-03-06	Belgium	Europe	2020-03-06	Mar	D614G,S943P	2
38	hCoV-19/Belgium/CD-030679/2020|EPI_ISL_420335|2020-03-06	Belgium	Europe	2020-03-06	Mar	D614G,S943P	2
39	hCoV-19/Belgium/MJP-030684/2020|EPI_ISL_420340|2020-03-06	Belgium	Europe	2020-03-06	Mar	D614G,S943P	2
40	hCoV-19/Belgium/LM-030685/2020|EPI_ISL_420341|2020-03-06	Belgium	Europe	2020-03-06	Mar	D614G,S943P	2
41	hCoV-19/Belgium/ECC-030686/2020|EPI_ISL_420342|2020-03-06	Belgium	Europe	2020-03-06	Mar	D614G,S943P	2
42	hCoV-19/Belgium/WWM-030665/2020|EPI_ISL_420321|2020-03-06	Belgium	Europe	2020-03-06	Mar	D614G,S943P	2
43	hCoV-19/Portugal/PT0014/2020|EPI_ISL_417999|2020-03-07	Portugal	Europe	2020-03-07	Mar	D614G,D839Y	2
44	hCoV-19/Portugal/PT0012/2020|EPI_ISL_417997|2020-03-07	Portugal	Europe	2020-03-07	Mar	D614G,D839Y	2
45	hCoV-19/Scotland/CVR67/2020|EPI_ISL_425798|2020-03-07	Scotland	Europe	2020-03-07	Mar	D614G,P1263L	2
46	hCoV-19/Netherlands/Utrecht_15/2020|EPI_ISL_414554|2020-03-08	Netherlands	Europe	2020-03-08	Mar	Q239K,D614G	2
47	hCoV-19/Iceland/69/2020|EPI_ISL_417749|2020-03-08	Iceland	Europe	2020-03-08	Mar	D614G,D839Y	2
48	hCoV-19/Portugal/PT0013/2020|EPI_ISL_417998|2020-03-08	Portugal	Europe	2020-03-08	Mar	D614G,D839Y	2
49	hCoV-19/Scotland/EDB003/2020|EPI_ISL_415640|2020-03-08	Scotland	Europe	2020-03-08	Mar	D614G,Q675H	2
50	hCoV-19/Netherlands/ZuidHolland_26/2020|EPI_ISL_415530|2020-03-09	Netherlands	Europe	2020-03-09	Mar	Q239K,D614G	2
51	hCoV-19/Netherlands/NoordBrabant_55/2020|EPI_ISL_415511|2020-03-09	Netherlands	Europe	2020-03-09	Mar	Q239K,D614G	2
52	hCoV-19/Netherlands/NA_8/2020|EPI_ISL_415497|2020-03-09	Netherlands	Europe	2020-03-09	Mar	Q239K,D614G	2
53	hCoV-19/Belgium/FAE-030948/2020|EPI_ISL_420445|2020-03-09	Belgium	Europe	2020-03-09	Mar	D614G,S943P	2
54	hCoV-19/Scotland/CVR79/2020|EPI_ISL_425809|2020-03-09	Scotland	Europe	2020-03-09	Mar	D614G,Q675H	2
55	hCoV-19/Portugal/PT0018/2020|EPI_ISL_418003|2020-03-10	Portugal	Europe	2020-03-10	Mar	D614G,D839Y	2
56	hCoV-19/Denmark/ALAB-SSI221/2020|EPI_ISL_429410|2020-03-10	Denmark	Europe	2020-03-10	Mar	Q239K,D614G	2
57	hCoV-19/Iceland/103/2020|EPI_ISL_417698|2020-03-10	Iceland	Europe	2020-03-10	Mar	D614G,D839Y	2
58	hCoV-19/Iceland/97/2020|EPI_ISL_417876|2020-03-10	Iceland	Europe	2020-03-10	Mar	D614G,A831V	2
59	hCoV-19/Netherlands/NA_12/2020|EPI_ISL_415468|2020-03-10	Netherlands	Europe	2020-03-10	Mar	Q239K,D614G	2
60	hCoV-19/Netherlands/Utrecht_20/2020|EPI_ISL_422897|2020-03-11	Netherlands	Europe	2020-03-11	Mar	V367F,D614G	2
61	hCoV-19/Netherlands/NoordBrabant_71/2020|EPI_ISL_422867|2020-03-11	Netherlands	Europe	2020-03-11	Mar	V367F,D614G	2
62	hCoV-19/Netherlands/NoordBrabant_70/2020|EPI_ISL_422866|2020-03-11	Netherlands	Europe	2020-03-11	Mar	V367F,D614G	2
63	hCoV-19/Denmark/ALAB-HH29/2020|EPI_ISL_429287|2020-03-11	Denmark	Europe	2020-03-11	Mar	D614G,Q675H	2
64	hCoV-19/Sweden/20-50315/2020|EPI_ISL_429161|2020-03-12	Sweden	Europe	2020-03-12	Mar	D614G,D936Y	2
65	hCoV-19/Iceland/129/2020|EPI_ISL_417714|2020-03-12	Iceland	Europe	2020-03-12	Mar	D614G,A831V	2
66	hCoV-19/Iceland/126/2020|EPI_ISL_417785|2020-03-12	Iceland	Europe	2020-03-12	Mar	D614G,A831V	2
67	hCoV-19/Iceland/133/2020|EPI_ISL_417788|2020-03-12	Iceland	Europe	2020-03-12	Mar	L5F,D614G	2
68	hCoV-19/Iceland/130/2020|EPI_ISL_417713|2020-03-12	Iceland	Europe	2020-03-12	Mar	D614G,A831V	2
69	hCoV-19/Finland/13M58/2020|EPI_ISL_418392|2020-03-13	Finland	Europe	2020-03-13	Mar	D614G,A879S	2
70	hCoV-19/Finland/13M60/2020|EPI_ISL_418393|2020-03-13	Finland	Europe	2020-03-13	Mar	D614G,A879S	2
71	hCoV-19/Finland/13M64/2020|EPI_ISL_418394|2020-03-13	Finland	Europe	2020-03-13	Mar	D614G,A879S	2
72	hCoV-19/Finland/13M65/2020|EPI_ISL_418395|2020-03-13	Finland	Europe	2020-03-13	Mar	D614G,A879S	2
73	hCoV-19/Australia/WA02/2020|EPI_ISL_420532|2020-03-13	Australia	Oceania	2020-03-13	Mar	D614G,P1263L	2
74	hCoV-19/Iceland/153/2020|EPI_ISL_417802|2020-03-13	Iceland	Europe	2020-03-13	Mar	D614G,A831V	2
75	hCoV-19/Georgia/Tb/2020|EPI_ISL_416482|2020-03-13	Georgia	Asia	2020-03-13	Mar	D614G,D839Y	2
76	hCoV-19/Iceland/144/2020|EPI_ISL_417795|2020-03-13	Iceland	Europe	2020-03-13	Mar	D614G,A831V	2
77	hCoV-19/Scotland/CVR38/2020|EPI_ISL_425767|2020-03-13	Scotland	Europe	2020-03-13	Mar	Q239K,D614G	2
78	hCoV-19/Finland/13M19/2020|EPI_ISL_418385|2020-03-13	Finland	Europe	2020-03-13	Mar	D614G,Q675H	2
79	hCoV-19/Scotland/CVR51/2020|EPI_ISL_425779|2020-03-13	Scotland	Europe	2020-03-13	Mar	D614G,Q675H	2
80	hCoV-19/USA/WA-UW204/2020|EPI_ISL_417353|2020-03-13	USA	North America	2020-03-13	Mar	L5F,G476S	2
81	hCoV-19/USA/UT-00021/2020|EPI_ISL_418963|2020-03-14	USA	North America	2020-03-14	Mar	D614G,A1078S	2
82	hCoV-19/USA/UT-00022/2020|EPI_ISL_418964|2020-03-14	USA	North America	2020-03-14	Mar	D614G,A1078S	2
83	hCoV-19/Australia/WA01/2020|EPI_ISL_420531|2020-03-14	Australia	Oceania	2020-03-14	Mar	D614G,P1263L	2
84	hCoV-19/Finland/14M26/2020|EPI_ISL_418406|2020-03-14	Finland	Europe	2020-03-14	Mar	D614G,A879S	2
85	hCoV-19/Finland/14M12/2020|EPI_ISL_418401|2020-03-14	Finland	Europe	2020-03-14	Mar	D614G,A879S	2
86	hCoV-19/Finland/14M16/2020|EPI_ISL_418404|2020-03-14	Finland	Europe	2020-03-14	Mar	D614G,A879S	2
87	hCoV-19/USA/AZ-TG268917/2020|EPI_ISL_426519|2020-03-14	USA	North America	2020-03-14	Mar	L5F,D614G	2
88	hCoV-19/USA/WI-251/2020|EPI_ISL_428725|2020-03-14	USA	North America	2020-03-14	Mar	D614G,P1263L	2
89	hCoV-19/Finland/14M14/2020|EPI_ISL_418403|2020-03-14	Finland	Europe	2020-03-14	Mar	D614G,Q675H	2
90	hCoV-19/USA/WA-UW231/2020|EPI_ISL_417380|2020-03-14	USA	North America	2020-03-14	Mar	L5F,G476S	2
91	hCoV-19/Finland/14M13/2020|EPI_ISL_418402|2020-03-14	Finland	Europe	2020-03-14	Mar	D614G,Q675H	2
92	hCoV-19/USA/NY-Wadsworth-16080-01/2020|EPI_ISL_426296|2020-03-14	USA	North America	2020-03-14	Mar	D614G,Q675H	2
93	hCoV-19/USA/WA-UW291/2020|EPI_ISL_418076|2020-03-15	USA	North America	2020-03-15	Mar	D614G,D936Y	2
94	hCoV-19/Belgium/ULG-6939/2020|EPI_ISL_417020|2020-03-15	Belgium	Europe	2020-03-15	Mar	D614G,A706V	2
95	hCoV-19/Sweden/20-50357/2020|EPI_ISL_429162|2020-03-15	Sweden	Europe	2020-03-15	Mar	D614G,D936Y	2
96	hCoV-19/Iceland/192/2020|EPI_ISL_417819|2020-03-15	Iceland	Europe	2020-03-15	Mar	L5F,D614G	2
97	hCoV-19/Iceland/155/2020|EPI_ISL_417737|2020-03-15	Iceland	Europe	2020-03-15	Mar	L5F,D614G	2
98	hCoV-19/Taiwan/NTU12/2020|EPI_ISL_422414|2020-03-16	Taiwan	Asia	2020-03-16	Mar	L5F,D614G	2
99	hCoV-19/England/20124020802/2020|EPI_ISL_418702|2020-03-16	England	Europe	2020-03-16	Mar	D614G,P1263L	2
100	hCoV-19/Iceland/226/2020|EPI_ISL_417754|2020-03-16	Iceland	Europe	2020-03-16	Mar	D614G,P1263L	2
101	hCoV-19/Wales/PHWC-2458F/2020|EPI_ISL_419428|2020-03-17	Wales	Europe	2020-03-17	Mar	D614G,D936Y	2
102	hCoV-19/England/20124003702/2020|EPI_ISL_418690|2020-03-17	England	Europe	2020-03-17	Mar	D614G,D936Y	2
103	hCoV-19/Iceland/280/2020|EPI_ISL_417608|2020-03-17	Iceland	Europe	2020-03-17	Mar	D614G,Q675H	2
104	hCoV-19/Iceland/261/2020|EPI_ISL_417589|2020-03-17	Iceland	Europe	2020-03-17	Mar	D614G,P1263L	2
105	hCoV-19/Iceland/238/2020|EPI_ISL_417566|2020-03-17	Iceland	Europe	2020-03-17	Mar	D614G,A831V	2
106	hCoV-19/Belgium/GE-0317105/2020|EPI_ISL_420361|2020-03-17	Belgium	Europe	2020-03-17	Mar	D614G,S943P	2
107	hCoV-19/Portugal/PT0080/2020|EPI_ISL_421483|2020-03-18	Portugal	Europe	2020-03-18	Mar	L5F,D614G	2
108	hCoV-19/Netherlands/NA_107/2020|EPI_ISL_422656|2020-03-18	Netherlands	Europe	2020-03-18	Mar	D614G,D936Y	2
109	hCoV-19/Netherlands/NA_106/2020|EPI_ISL_422655|2020-03-18	Netherlands	Europe	2020-03-18	Mar	D614G,D936Y	2
110	hCoV-19/Iceland/303/2020|EPI_ISL_417632|2020-03-18	Iceland	Europe	2020-03-18	Mar	D614G,A831V	2
111	hCoV-19/Belgium/DA-0319106/2020|EPI_ISL_420362|2020-03-18	Belgium	Europe	2020-03-18	Mar	D614G,S943P	2
112	hCoV-19/Belgium/VL-0318104/2020|EPI_ISL_420360|2020-03-18	Belgium	Europe	2020-03-18	Mar	D614G,S943P	2
113	hCoV-19/Netherlands/ZuidHolland_45/2020|EPI_ISL_422917|2020-03-19	Netherlands	Europe	2020-03-19	Mar	D614G,D839Y	2
114	hCoV-19/Netherlands/ZuidHolland_44/2020|EPI_ISL_422916|2020-03-19	Netherlands	Europe	2020-03-19	Mar	D614G,D839Y	2
115	hCoV-19/Netherlands/ZuidHolland_52/2020|EPI_ISL_422920|2020-03-19	Netherlands	Europe	2020-03-19	Mar	D614G,D839Y	2
116	hCoV-19/Belgium/ULG-8541/2020|EPI_ISL_418636|2020-03-19	Belgium	Europe	2020-03-19	Mar	D614G,A706V	2
117	hCoV-19/Italy/TE5512/2020|EPI_ISL_420566|2020-03-19	Italy	Europe	2020-03-19	Mar	Q239K,D614G	2
118	hCoV-19/Iceland/419/2020|EPI_ISL_424443|2020-03-19	Iceland	Europe	2020-03-19	Mar	D614G,A831V	2
119	hCoV-19/Iceland/398/2020|EPI_ISL_424422|2020-03-19	Iceland	Europe	2020-03-19	Mar	L5F,D614G	2
120	hCoV-19/Iceland/399/2020|EPI_ISL_424423|2020-03-19	Iceland	Europe	2020-03-19	Mar	D614G,A831V	2
121	hCoV-19/Iceland/402/2020|EPI_ISL_424426|2020-03-19	Iceland	Europe	2020-03-19	Mar	D614G,A831V	2
122	hCoV-19/Iceland/409/2020|EPI_ISL_424433|2020-03-19	Iceland	Europe	2020-03-19	Mar	D614G,A831V	2
123	hCoV-19/Iceland/410/2020|EPI_ISL_424434|2020-03-19	Iceland	Europe	2020-03-19	Mar	D614G,A831V	2
124	hCoV-19/Iceland/378/2020|EPI_ISL_424402|2020-03-19	Iceland	Europe	2020-03-19	Mar	D614G,D936Y	2
125	hCoV-19/Iceland/386/2020|EPI_ISL_424410|2020-03-19	Iceland	Europe	2020-03-19	Mar	D614G,A831V	2
126	hCoV-19/Iceland/387/2020|EPI_ISL_424411|2020-03-19	Iceland	Europe	2020-03-19	Mar	D614G,A831V	2
127	hCoV-19/Iceland/388/2020|EPI_ISL_424412|2020-03-19	Iceland	Europe	2020-03-19	Mar	D614G,A831V	2
128	hCoV-19/Iceland/452/2020|EPI_ISL_424476|2020-03-19	Iceland	Europe	2020-03-19	Mar	D614G,A831V	2
129	hCoV-19/Iceland/359/2020|EPI_ISL_424383|2020-03-19	Iceland	Europe	2020-03-19	Mar	D614G,Q675H	2
130	hCoV-19/Iceland/360/2020|EPI_ISL_424384|2020-03-19	Iceland	Europe	2020-03-19	Mar	D614G,A831V	2
131	hCoV-19/Taiwan/107/2020|EPI_ISL_420085|2020-03-20	Taiwan	Asia	2020-03-20	Mar	D614G,A706V	2
132	hCoV-19/Iceland/467/2020|EPI_ISL_424490|2020-03-20	Iceland	Europe	2020-03-20	Mar	D614G,P1263L	2
133	hCoV-19/Iceland/435/2020|EPI_ISL_424459|2020-03-20	Iceland	Europe	2020-03-20	Mar	L5F,D614G	2
134	hCoV-19/Iceland/443/2020|EPI_ISL_424467|2020-03-20	Iceland	Europe	2020-03-20	Mar	D614G,A831V	2
135	hCoV-19/Iceland/444/2020|EPI_ISL_424468|2020-03-20	Iceland	Europe	2020-03-20	Mar	D614G,A831V	2
136	hCoV-19/England/CAMB-74641/2020|EPI_ISL_425318|2020-03-20	England	Europe	2020-03-20	Mar	D614G,P1263L	2
137	hCoV-19/England/NOTT-10E283/2020|EPI_ISL_425519|2020-03-20	England	Europe	2020-03-20	Mar	D614G,D936Y	2
138	hCoV-19/Belgium/JLJ-0320101/2020|EPI_ISL_420357|2020-03-20	Belgium	Europe	2020-03-20	Mar	D614G,S943P	2
139	hCoV-19/Belgium/VNP-0320107/2020|EPI_ISL_420363|2020-03-20	Belgium	Europe	2020-03-20	Mar	D614G,S943P	2
140	hCoV-19/Sweden/20-08332/2020|EPI_ISL_429127|2020-03-20	Sweden	Europe	2020-03-20	Mar	D614G,D936Y	2
141	hCoV-19/France/ARA11939/2020|EPI_ISL_419169|2020-03-21	France	Europe	2020-03-21	Mar	L5F,D614G	2
142	hCoV-19/Netherlands/NA_164/2020|EPI_ISL_422699|2020-03-21	Netherlands	Europe	2020-03-21	Mar	T29I,D614G	2
143	hCoV-19/Netherlands/NA_161/2020|EPI_ISL_422696|2020-03-21	Netherlands	Europe	2020-03-21	Mar	D614G,D936Y	2
144	hCoV-19/Netherlands/NA_163/2020|EPI_ISL_422698|2020-03-21	Netherlands	Europe	2020-03-21	Mar	T29I,D614G	2
145	hCoV-19/Netherlands/NA_165/2020|EPI_ISL_422700|2020-03-21	Netherlands	Europe	2020-03-21	Mar	D614G,D839Y	2
146	hCoV-19/Belgium/ULG-9572/2020|EPI_ISL_418646|2020-03-21	Belgium	Europe	2020-03-21	Mar	D614G,A706V	2
147	hCoV-19/Sweden/20-08320/2020|EPI_ISL_429126|2020-03-21	Sweden	Europe	2020-03-21	Mar	D614G,D936Y	2
148	hCoV-19/Iceland/514/2020|EPI_ISL_424536|2020-03-21	Iceland	Europe	2020-03-21	Mar	D614G,A831V	2
149	hCoV-19/Iceland/495/2020|EPI_ISL_424517|2020-03-21	Iceland	Europe	2020-03-21	Mar	D614G,Q675H	2
150	hCoV-19/Iceland/505/2020|EPI_ISL_424527|2020-03-21	Iceland	Europe	2020-03-21	Mar	D614G,A831V	2
151	hCoV-19/England/NOTT-10E2ED/2020|EPI_ISL_425525|2020-03-21	England	Europe	2020-03-21	Mar	D614G,D936Y	2
152	hCoV-19/Australia/VIC258/2020|EPI_ISL_419951|2020-03-21	Australia	Oceania	2020-03-21	Mar	T29I,D614G	2
153	hCoV-19/Netherlands/NA_173/2020|EPI_ISL_422708|2020-03-22	Netherlands	Europe	2020-03-22	Mar	D614G,D839Y	2
154	hCoV-19/Australia/NSW170/2020|EPI_ISL_427676|2020-03-22	Australia	Oceania	2020-03-22	Mar	D614G,A879S	2
155	hCoV-19/Australia/VIC375/2020|EPI_ISL_426682|2020-03-22	Australia	Oceania	2020-03-22	Mar	D614G,G1124V	2
156	hCoV-19/Australia/VIC369/2020|EPI_ISL_426677|2020-03-22	Australia	Oceania	2020-03-22	Mar	D614G,G1124V	2
157	hCoV-19/Italy/INMI7/2020|EPI_ISL_419255|2020-03-23	Italy	Europe	2020-03-23	Mar	L5F,D614G	2
158	hCoV-19/Netherlands/ZuidHolland_58/2020|EPI_ISL_422926|2020-03-23	Netherlands	Europe	2020-03-23	Mar	D614G,A831V	2
159	hCoV-19/Wales/PHWC-25560/2020|EPI_ISL_421005|2020-03-23	Wales	Europe	2020-03-23	Mar	D614G,D936Y	2
160	hCoV-19/Denmark/ALAB-SSI372/2020|EPI_ISL_429478|2020-03-23	Denmark	Europe	2020-03-23	Mar	L5F,D614G	2
161	hCoV-19/Australia/VIC506/2020|EPI_ISL_426777|2020-03-23	Australia	Oceania	2020-03-23	Mar	D614G,G1124V	2
162	hCoV-19/Australia/VIC520/2020|EPI_ISL_426789|2020-03-23	Australia	Oceania	2020-03-23	Mar	D614G,G1124V	2
163	hCoV-19/Australia/VIC516/2020|EPI_ISL_426786|2020-03-23	Australia	Oceania	2020-03-23	Mar	D614G,G1124V	2
164	hCoV-19/Belgium/UGent-22/2020|EPI_ISL_425062|2020-03-24	Belgium	Europe	2020-03-24	Mar	D614G,A1078S	2
165	hCoV-19/USA/AZ-TG271870/2020|EPI_ISL_426541|2020-03-24	USA	North America	2020-03-24	Mar	T29I,D614G	2
166	hCoV-19/USA/AZ-TG271872/2020|EPI_ISL_426485|2020-03-24	USA	North America	2020-03-24	Mar	T29I,D614G	2
167	hCoV-19/England/201360131/2020|EPI_ISL_423221|2020-03-24	England	Europe	2020-03-24	Mar	D614G,P1263L	2
168	hCoV-19/England/20134067304/2020|EPI_ISL_423154|2020-03-24	England	Europe	2020-03-24	Mar	D614G,P1263L	2
169	hCoV-19/Australia/VIC399/2020|EPI_ISL_426702|2020-03-24	Australia	Oceania	2020-03-24	Mar	D614G,G1124V	2
170	hCoV-19/Australia/VIC395/2020|EPI_ISL_426698|2020-03-24	Australia	Oceania	2020-03-24	Mar	D614G,G1124V	2
171	hCoV-19/Belgium/HCM-0324151/2020|EPI_ISL_420408|2020-03-24	Belgium	Europe	2020-03-24	Mar	G476S,D614G	2
172	hCoV-19/England/20134015704/2020|EPI_ISL_423086|2020-03-24	England	Europe	2020-03-24	Mar	D614G,D936Y	2
173	hCoV-19/Australia/VIC540/2020|EPI_ISL_426805|2020-03-24	Australia	Oceania	2020-03-24	Mar	T29I,D614G,G1124V	3
174	hCoV-19/England/201360298/2020|EPI_ISL_421777|2020-03-25	England	Europe	2020-03-25	Mar	D614G,P1263L	2
175	hCoV-19/Denmark/ALAB-SSI479/2020|EPI_ISL_429558|2020-03-25	Denmark	Europe	2020-03-25	Mar	D614G,D936Y	2
176	hCoV-19/Denmark/ALAB-SSI463/2020|EPI_ISL_429544|2020-03-25	Denmark	Europe	2020-03-25	Mar	D614G,A879S	2
177	hCoV-19/USA/AK-PHL115/2020|EPI_ISL_427621|2020-03-25	USA	North America	2020-03-25	Mar	D614G,P1263L	2
178	hCoV-19/Australia/VIC567/2020|EPI_ISL_426827|2020-03-25	Australia	Oceania	2020-03-25	Mar	D614G,G1124V	2
179	hCoV-19/Australia/VIC561/2020|EPI_ISL_426822|2020-03-25	Australia	Oceania	2020-03-25	Mar	L5F,D614G	2
180	hCoV-19/England/NOTT-10E7A2/2020|EPI_ISL_425593|2020-03-25	England	Europe	2020-03-25	Mar	D614G,P1263L	2
181	hCoV-19/England/201360499/2020|EPI_ISL_421781|2020-03-25	England	Europe	2020-03-25	Mar	D614G,Q675H	2
182	hCoV-19/England/SHEF-C0734/2020|EPI_ISL_420242|2020-03-26	England	Europe	2020-03-26	Mar	D614G,P1263L	2
183	hCoV-19/England/SHEF-C0716/2020|EPI_ISL_420223|2020-03-26	England	Europe	2020-03-26	Mar	D614G,A879S	2
184	hCoV-19/Wales/PHWC-26620/2020|EPI_ISL_422164|2020-03-26	Wales	Europe	2020-03-26	Mar	D614G,D936Y	2
185	hCoV-19/Iceland/560/2020|EPI_ISL_424580|2020-03-27	Iceland	Europe	2020-03-27	Mar	D614G,A831V	2
186	hCoV-19/Iceland/578/2020|EPI_ISL_424598|2020-03-27	Iceland	Europe	2020-03-27	Mar	D614G,D936Y	2
187	hCoV-19/USA/VA-DCLS-0043/2020|EPI_ISL_420024|2020-03-27	USA	North America	2020-03-27	Mar	D614G,Q675H	2
188	hCoV-19/USA/VA-DCLS-0044/2020|EPI_ISL_420025|2020-03-27	USA	North America	2020-03-27	Mar	D614G,Q675H	2
189	hCoV-19/USA/VA-DCLS-0045/2020|EPI_ISL_420026|2020-03-27	USA	North America	2020-03-27	Mar	D614G,Q675H	2
190	hCoV-19/Iceland/565/2020|EPI_ISL_424585|2020-03-28	Iceland	Europe	2020-03-28	Mar	D614G,D936Y	2
191	hCoV-19/Iceland/575/2020|EPI_ISL_424595|2020-03-28	Iceland	Europe	2020-03-28	Mar	D614G,A831V	2
192	hCoV-19/Wales/PHWC-264BD/2020|EPI_ISL_422042|2020-03-28	Wales	Europe	2020-03-28	Mar	D614G,D936Y	2
193	hCoV-19/Poland/PL_P9/2020|EPI_ISL_428932|2020-03-28	Poland	Europe	2020-03-28	Mar	D614G,P1263L	2
194	hCoV-19/Poland/PL_P8/2020|EPI_ISL_428931|2020-03-28	Poland	Europe	2020-03-28	Mar	D614G,P1263L	2
195	hCoV-19/England/SHEF-C03E5/2020|EPI_ISL_420221|2020-03-29	England	Europe	2020-03-29	Mar	D614G,D936Y	2
196	hCoV-19/Netherlands/NA_243/2020|EPI_ISL_422777|2020-03-29	Netherlands	Europe	2020-03-29	Mar	D614G,D936Y	2
197	hCoV-19/USA/WA-UW-4329/2020|EPI_ISL_427264|2020-03-29	USA	North America	2020-03-29	Mar	L5F,D614G	2
198	hCoV-19/USA/ID-UW-4448/2020|EPI_ISL_426074|2020-03-29	USA	North America	2020-03-29	Mar	L5F,D614G	2
199	hCoV-19/Wales/PHWC-2715B/2020|EPI_ISL_422124|2020-03-29	Wales	Europe	2020-03-29	Mar	D614G,D936Y	2
200	hCoV-19/England/NOTT-10EA6D/2020|EPI_ISL_425631|2020-03-29	England	Europe	2020-03-29	Mar	D614G,A879S	2
201	hCoV-19/England/SHEF-C045B/2020|EPI_ISL_420203|2020-03-29	England	Europe	2020-03-29	Mar	D614G,P1263L	2
202	hCoV-19/Belgium/ULG-10003/2020|EPI_ISL_421183|2020-03-30	Belgium	Europe	2020-03-30	Mar	L5F,D614G	2
203	hCoV-19/Belgium/ULG-10001/2020|EPI_ISL_421182|2020-03-30	Belgium	Europe	2020-03-30	Mar	D614G,A706V	2
204	hCoV-19/Belgium/ULG-10006/2020|EPI_ISL_421185|2020-03-30	Belgium	Europe	2020-03-30	Mar	D614G,A1078S	2
205	hCoV-19/Belgium/ULG-10011/2020|EPI_ISL_421189|2020-03-30	Belgium	Europe	2020-03-30	Mar	L5F,D614G	2
206	hCoV-19/Belgium/ULG-10009/2020|EPI_ISL_421188|2020-03-30	Belgium	Europe	2020-03-30	Mar	L5F,D614G	2
207	hCoV-19/USA/NY-NYUMC313/2020|EPI_ISL_430340|2020-03-30	USA	North America	2020-03-30	Mar	D614G,A706V	2
208	hCoV-19/Wales/PHWC-26C3D/2020|EPI_ISL_422165|2020-03-30	Wales	Europe	2020-03-30	Mar	D614G,P1263L	2
209	hCoV-19/Wales/PHWC-26D58/2020|EPI_ISL_422035|2020-03-30	Wales	Europe	2020-03-30	Mar	D614G,D936Y	2
210	hCoV-19/Belgium/ULG-10016/2020|EPI_ISL_421194|2020-03-30	Belgium	Europe	2020-03-30	Mar	D614G,A706V	2
211	hCoV-19/Wales/PHWC-26EBF/2020|EPI_ISL_422081|2020-03-30	Wales	Europe	2020-03-30	Mar	D614G,D936Y	2
212	hCoV-19/England/20144074504/2020|EPI_ISL_423563|2020-03-31	England	Europe	2020-03-31	Mar	D614G,D936Y	2
213	hCoV-19/Netherlands/NA_290/2020|EPI_ISL_422599|2020-03-31	Netherlands	Europe	2020-03-31	Mar	L5F,D614G	2
214	hCoV-19/Belgium/ULG-10043/2020|EPI_ISL_421210|2020-03-31	Belgium	Europe	2020-03-31	Mar	D614G,A1078S	2
215	hCoV-19/England/20144049704/2020|EPI_ISL_421951|2020-03-31	England	Europe	2020-03-31	Mar	L5F,D614G	2
216	hCoV-19/USA/UT-00500/2020|EPI_ISL_430050|2020-03-31	USA	North America	2020-03-31	Mar	H49Y,D614G	2
217	hCoV-19/England/20144004704/2020|EPI_ISL_423487|2020-03-31	England	Europe	2020-03-31	Mar	D614G,P1263L	2
218	hCoV-19/England/CAMB-77004/2020|EPI_ISL_425450|2020-03-31	England	Europe	2020-03-31	Mar	D614G,P1263L	2
219	hCoV-19/USA/NY-NYUMC126/2020|EPI_ISL_424933|2020-04-01	USA	North America	2020-04-01	Apr	L5F,D614G	2
220	hCoV-19/England/CAMB-76FF9/2020|EPI_ISL_425449|2020-04-01	England	Europe	2020-04-01	Apr	D614G,P1263L	2
221	hCoV-19/Sweden/20-08680/2020|EPI_ISL_429128|2020-04-02	Sweden	Europe	2020-04-02	Apr	D614G,D936Y	2
222	hCoV-19/Luxembourg/LNS0078676/2020|EPI_ISL_428949|2020-04-03	Luxembourg	Europe	2020-04-03	Apr	D614G,A1078S	2
223	hCoV-19/Luxembourg/LNS3702558/2020|EPI_ISL_428945|2020-04-03	Luxembourg	Europe	2020-04-03	Apr	D614G,A1078S	2
224	hCoV-19/Belgium/ULG-10078/2020|EPI_ISL_424637|2020-04-03	Belgium	Europe	2020-04-03	Apr	D614G,A706V	2
225	hCoV-19/Belgium/ULG-10053/2020|EPI_ISL_424661|2020-04-05	Belgium	Europe	2020-04-05	Apr	D614G,A1078S	2
226	hCoV-19/USA/NJ-NYUMC344/2020|EPI_ISL_430371|2020-04-08	USA	North America	2020-04-08	Apr	L5F,D614G	2
227	hCoV-19/USA/NY-NYUMC373/2020|EPI_ISL_430400|2020-04-10	USA	North America	2020-04-10	Apr	L5F,D614G	2
228	hCoV-19/Luxembourg/LNS1658150/2020|EPI_ISL_429742|2020-04-10	Luxembourg	Europe	2020-04-10	Apr	D614G,A1078S	2
